# Supplementary material for: Climate-Driven Futures of Olive (Olea europaea L.): Machine Learning-Based Ensemble Species Distribution Modelling of Northward Shifts Under Aridity Stress
Source: Plants (Basel). 2025 Dec 11;14(24):3774. doi: 10.3390/plants14243774 (PMC12737173; doi:10.3390/plants14243774)
Supplement: Supplementary file 1 [file plants-14-03774-s001.zip]

Archive with 2 entries (1 files):
- supplementary_material/
- supplementary_material/Bioclimatic_variables.tif
